# Supplementary material for: Multimodal Optical and Ratiometric ATR-FTIR Discrimination of Mixed Aerosol Components Using pH-Responsive Methylcellulose–Phenol Red Films
Source: Sensors (Basel). 2026 Jun 17;26(12):3839. doi: 10.3390/s26123839 (PMC13307151; doi:10.3390/s26123839)
Supplement: Supplementary file 1 [file sensors-26-03839-s001.zip]

Archive with 1 entries (1 files):
- sensors-4301397-supplementary.pdf
